# Supplementary material for: Surveying Parents’ Awareness and Adherence to Influenza Vaccination Recommendations in Children in Southern Italy
Source: Vaccines (Basel). 2022 Aug 11;10(8):1298. doi: 10.3390/vaccines10081298 (PMC9412990; doi:10.3390/vaccines10081298)
Supplement: Supplementary file 1 [file vaccines-10-01298-s001.zip]

Archive with 2 entries (2 files):
- S1 Sample size calculation.pdf
- S2 Questionnaire.pdf
